# Supplementary material for: Nuclear Factor Kappa B Promotes Ferritin Heavy Chain Expression in Bombyx mori in Response to B. mori Nucleopolyhedrovirus Infection
Source: Int J Mol Sci. 2022 Sep 8;23(18):10380. doi: 10.3390/ijms231810380 (PMC9499628; doi:10.3390/ijms231810380)
Supplement: Supplementary file 1 [file ijms-23-10380-s001.zip]

Archive with 1 entries (1 files):
- ijms-1902526-supplementary.pdf
